# Supplementary material for: Liver Transplantation for Unresectable Intrahepatic Cholangiocarcinoma: The Role of Sequencing Genetic Profiling
Source: Cancers (Basel). 2021 Dec 1;13(23):6049. doi: 10.3390/cancers13236049 (PMC8657183; doi:10.3390/cancers13236049)
Supplement: Supplementary file 1 [file cancers-13-06049-s001.zip]

Archive with 1 entries (1 files):
- cancers-1458237-supplementary.pdf
